# Supplementary material for: Influence of External Light on Ultra-Weak Photon Emission of Fruits: Forensic Differentiation of Organic and Conventional Fruits
Source: Sensors (Basel). 2025 Mar 14;25(6):1799. doi: 10.3390/s25061799 (PMC11946304; doi:10.3390/s25061799)
Supplement: Supplementary file 1 [file sensors-25-01799-s001.zip]

Archive with 1 entries (1 files):
- sensors-3502721-supplementary.pdf
